# Supplementary material for: Metabolomic Analyses Reveal That IAA from Serratia marcescens Lkbn100 Promotes Plant Defense during Infection of Fusarium graminearum in Sorghum
Source: Plants (Basel). 2024 Aug 7;13(16):2184. doi: 10.3390/plants13162184 (PMC11360247; doi:10.3390/plants13162184)
Supplement: Supplementary file 1 [file plants-13-02184-s001.zip]

Archive with 1 entries (1 files):
- plants-2957958-supplementary.pdf
